# Supplementary material for: 3M syndrome with novel CUL7 variants in a Chinese patient: a case report
Source: Front Pediatr. 2025 Oct 29;13:1652826. doi: 10.3389/fped.2025.1652826 (PMC12605053; doi:10.3389/fped.2025.1652826)
Supplement: Supplementary file 1 [file Table1.xlsx]

## Sheet: Table 1
Supplementary TABLE 1 Summary of the clinical characteristics and molecular findings of the reported 3M patients with CUL7 variants in the Chinese population.
Study	Hu et al. (9)		Zhang et al. (10)	Liu et al. (11)	Zhang et al. (12)			Peng et al. (13)	Hu et al. (14)			Hu et al. (15)			This study
Case no	1	2	3	4	5#1	6#1	7#1	8	9	10	11	12	13#2	14#2	15
Age at diagnosis (years)	1.4	5.3	6.2	0.5	14	10	9	8	1.6	1.9	1.2	0.5	12	9	3
Gender	Female	Male	Female	Female	Female	Female	Male	Male	Male	Male	Female	Female	Female	Male	Female
Postnatal short stature	+	+	+	+	+	+	+	+	+	+	+	+	+	+	+
Low birth weight	－	+	+	－	+	+	+	+	+	－	+	－	－	－	+
Facial features
Relative macrocephaly	－	－	－	－	+	+	+	+	－	+	－	+	－	－	+
Triangular face	+	+	+	－	+	+	+	+	+	+	+	－	－	－	+
Frontal bossing	+	+	+	+	－	－	－	+	+	+	+	+	+	+	+
Hypoplastic midface	－	+	+	－	+	+	+	－	－	－	－	－	－	－
Flat nose	+	－	+	+	+	+	+	+	+	+	+	+	+	+	+
Long philtrum	－	－	－	+	+	+	+	+	－	－	－	+	+	+	+
Pointed chin	+	+	－	－	－	－	－	+	+	+	+	－	+	+	+
Prominent ears	－	－	－	－	－	－	－	－	－	－	－	－	－	－	－
Dolichocephaly	－	－	－	－	－	－	－	－	－	－	－	－	－	－	－
Prominent eyebrows	+	+	+	－	－	－	－	－	－	－	－	－	－	－	－
Full lips	+	+	－	+	+	+	+	－	－	－	－	+	－	－	+
Musculoskeletal features
Short thorax	－	－	－	－	－	－	－	－	－	－	－	－	－	－	－
Square shoulders	－	－	+	－	－	－	－	－	－	－	－	－	－	－	－
Prominent heels	－	－	－	+	－	－	－	－	－	－	－	+	+	+
Pes planus	－	－	－	－	－	－	－	－	+	+	－	－	－	－	－
Hyperlordosis	－	+	－	－	－	－	－	+	－	－	－	－	－	－	－
Joint hypermobility	－	－	－	－	－	－	－	－	－	－	－	－	－	－	－
Short broad neck	+	－	－	+	－	－	－	+	－	－	－	+	－	－	－
Sternal anomaly	－	－	－	+	－	－	－	－	－	+		+	－	－	－
Clinodactyly	－	－		+	－	－	－	－	－	－	+	+	+	+	+
Long slender bones	－	+	－	－	－	－	+	－	－	－	－	－	－	－	－
Variants	NM_014780.5: c.4969C>T (p.Arg1657*) Homozygous	NM_014780.5: c.967_993del (p.Ser323Qlnfs*33) Homozygous	NM_014780.5: c.2686G>T (p.Glu896*) and c.1200del (p.Arg401Glyfs*66)	NM_014780.4: c.4898C>T (p.Thr1633Met) Homozygous	NM_014780.4: c.3232C>T (p.Qln1078X) and c.1219_1238del (p.Ser407fs)	NM_014780.4: c.3232C>T (p.Qln1078X) and c.1219_1238del (p.Ser407fs)	NM_014780.4: c.3232C>T (p.Qln1078X) and c.1219_1238del (p.Ser407fs)	NM_014780.4: c. 3355+5G>A (p.Arg1528*) and c. 4582C>T (p.Arg1528*)	NM_014780.4: c.4911dup (p.Asp1638*) and c.2164C>T(p.Arg722*)	NM_014780.4: c.3129G>A (p.Trp1043*) and c.4763T>C (p.Leu1588Pro)	NM_014780.4: c.2473A>T (p.Arg825*) and c.4318C>T (p.Arg1440*)	NM_014780.4: c.4898C>T (p.Thr1633Met) Homozygous	NM_014780.4: c.3722_3749dup (p.Val1252Glyfs*23) Homozygous	NM_014780.4: c.3722_3749dup (p.Val1252Glyfs*23) Homozygous	NM_014780.5: c.1639_1640del (p.Leu547Alafs*6) and c.4505T >C (p.Ile1502Thr)
#1,2Siblings
